# Supplementary material for: Supramolecular Atropine Potentiometric Sensor
Source: Sensors (Basel). 2021 Aug 31;21(17):5879. doi: 10.3390/s21175879 (PMC8434286; doi:10.3390/s21175879)
Supplement: Supplementary file 1 [file sensors-21-05879-s001.zip]

Archive with 1 entries (1 files):
- sensors-1312168-supplementary.pdf
